# Supplementary material for: Containing misinformation: Modeling spatial games of fake news
Source: PNAS Nexus. 2024 Feb 27;3(3):pgae090. doi: 10.1093/pnasnexus/pgae090 (PMC10924450; doi:10.1093/pnasnexus/pgae090)
Supplement: pgae090_Supplementary_Data [file pgae090_supplementary_data.zip]

Archive with 2 entries (2 files):
- PNASNEXUS-PNASNEXUS-2023-01200R-s01.tex
- PNASNEXUS-PNASNEXUS-2023-01200R-s02.pdf
